# Supplementary material for: N-Substituted l-Iminosugars for the Treatment of Sanfilippo Type B Syndrome
Source: J Med Chem. 2023 Jan 25;66(3):1790–808. doi: 10.1021/acs.jmedchem.2c01617 (PMC9923752; doi:10.1021/acs.jmedchem.2c01617)
Supplement: Supplementary file 2 — jm2c01617_si_002.csv [file jm2c01617_si_002.csv]

Compound	SMILES	LAMP1 reduction in ΔNAGLU	HS reduction in ΔNAGLU	LAMP1 reduction in MPS IIIB	HS reduction in MPS IIIB	HS reduction in HeLa	EXT1/EXT2 protein level in HeLa	NAGLU protein level in HeLa	NAGLU protein level in MPS IIIB	mutated NAGLU activity	NAGLU traslocation in MPSIIIB	Aβ1-42 reduction in ΔNAGLU
1	O[C@H]1[C@H](O)[C@@H](CO)[NH+]([H])C[C@@H]1O	inactive	nd	inactive	inactive	nd	nd	nd	nd	nd	nd	nd
2	O[C@H]1[C@H](O)[C@@H](CO)[NH+](CCCC)C[C@@H]1O	inactive	nd	inactive	inactive	nd	nd	nd	nd	nd	nd	nd
ent-1	O[C@@H]1[C@@H](O)[C@H](CO)[NH+]([H])C[C@H]1O	active	active	active	active	active	decrease	increase	increase	increase	active	active
ent-2	O[C@@H]1[C@@H](O)[C@H](CO)[NH+](CCCC)C[C@H]1O	active	active	active	active	active	decrease	increase	increase	increase	active	active
ent-3	O[C@@H]1[C@@H](O)[C@H](CO)[NH+](CCCC)C[C@H]1O.[Cl-]	inactive	inactive	inactive	inactive	inactive	nd	nd	nd	nd	nd	nd
ent-4	O[C@H]1[C@H](O)C[NH+](CCCOCC)[C@@H](CO)[C@@H]1O.[Cl-]	inactive	inactive	inactive	inactive	inactive	nd	nd	nd	nd	nd	nd
ent-5	O[C@H]1[C@H](O)C[NH+](CCCOCC)[C@@H](CO)[C@@H]1O.[Cl-]	inactive	inactive	inactive	inactive	inactive	nd	nd	nd	nd	nd	nd
ent-6	O[C@H]1[C@H](O)C[NH+](CCCOCC23C[C@@H]4C[C@H](C2)C[C@H](C3)C4)[C@@H](CO)[C@@H]1O.[Cl-]	active	active	active	active	active	no effect	increase	increase	increase	active	active
ent-7	O[C@@H]1[C@@H](O)[C@H](CO)[NH+](CCCOC)C[C@H]1O.[Cl-]	active	active	active	active	active	decrease	increase	increase	increase	active	active
8	COC(C=C1)=CC=C1COCC2=CSCCS2
9	CC1(C)OC[C@H](C=O)N1C(OC(C)(C)C)=O
10	OC[C@H]1[C@H](O)C=CCN1C(OC(C)(C)C)=O
11	O[C@H]1[C@H](CO)OC(O)[C@@H](O)[C@@H]1O
12	C=CCOC1[C@@H](OCC2=CC=CC=C2)[C@H](OCC3=CC=CC=C3)[C@@H](OCC4=CC=CC=C4)[C@H](COCC5=CC=CC=C5)O1
13	OC1[C@@H](OCC2=CC=CC=C2)[C@H](OCC3=CC=CC=C3)[C@@H](OCC4=CC=CC=C4)[C@H](COCC5=CC=CC=C5)O1
14	O=C(COCC1=CC=CC=C1)[C@H](OCC2=CC=CC=C2)[C@@H](OCC3=CC=CC=C3)[C@H](OCC4=CC=CC=C4)C=O
15	[C@H]1(COCC2=CC=CC=C2)[C@H](OCC3=CC=CC=C3)[C@@H](OCC4=CC=CC=C4)[C@H](OCC5=CC=CC=C5)CN1
16	OCCO
17	ICCI
18	ICCOC
